# Supplementary material for: Knowledge, Attitude, Practice, and Barriers Toward Pharmacovigilance Among Pharmaceutical Sales and Marketing Personnel in Saudi Arabia: A Cross-Sectional Study
Source: Pharmacy (Basel). 2025 Oct 9;13(5):145. doi: 10.3390/pharmacy13050145 (PMC12567404; doi:10.3390/pharmacy13050145)
Supplement: Supplementary file 1 [file pharmacy-13-00145-s001.zip]

Archive with 1 entries (1 files):
- pharmacy-3838528-supplementary.pdf
